# Supplementary material for: In Silico Exploration of Novel EGFR Kinase Mutant-Selective Inhibitors Using a Hybrid Computational Approach
Source: Pharmaceuticals (Basel). 2024 Aug 23;17(9):1107. doi: 10.3390/ph17091107 (PMC11434943; doi:10.3390/ph17091107)
Supplement: Supplementary file 1 [file pharmaceuticals-17-01107-s001.zip]

Archive with 1 entries (1 files):
- pharmaceuticals-3104293-supplementary.pdf
